# Supplementary material for: Laboratory and Microbiological Considerations in Sepsis-Induced Cardiac Dysfunction
Source: Medicina (Kaunas). 2025 Sep 30;61(10):1765. doi: 10.3390/medicina61101765 (PMC12566532; doi:10.3390/medicina61101765)
Supplement: Supplementary file 1 [file medicina-61-01765-s001.zip]

Archive with 1 entries (1 files):
- medicina-3879306-supplementary.pdf
